# Supplementary material for: HIV broadly neutralizing antibody precursors to the Apex epitope induced in non-human primates
Source: Sci Immunol. Author manuscript; Available in PMC 2025 Sep 22. (PMC12453070; doi:10.1126/sciimmunol.adt6660)
Supplement: Data files S4 [file NIHMS2111339-supplement-Data_files_S4.xlsx]

## Sheet: 1A
HIV bnAbs	HCDR3 Length (aa)	VH + VK/L %mutation (aa)
DH511.2	23	22.8
CH01	26	22.16
PCT64-35S	25	18.46
VRC01	14	35.29
10E8	22	25
PG9	30	15.1
PGT130	21	25.65
BG18	23	31.02
N6	15	36.9

## Sheet: 1C
KD/M	MD39	ApexGT2	ApexGT5	ApexGT6 congly
PG9	3.28e-07	8.4e-08	5.18e-09	6.56e-08
iGL	UD	1.03e-06	5.08e-07	1.82e-06
Pre.15	UD	UD	UD	2e-06
35S	3.63e-07	1.23e-08	1.61e-09	1.28e-08
iGL	UD	1.25e-05	9.21e-08	1.33e-07
Pre 7	UD	UD	UD	3.21e-06

## Sheet: 1E
Human_ez_donor	# of precursor per million BCRs	Macaque_animal_id	# of precursor per million BCRs
1	789.171	2635	5
10	3740.74	2636	UD
11	322.293	5200	UD
12	1512.07	A1	230.31
13	862.36	A2	204.94
14	1073.57	A3	246.54
2	3124.57	A4	6.58
3	6694.38	A5	59.64
4	1851.84	D11	619.65
5	629.608	D15	242.19
6	951.927	D16	427
7	782.118	D19	335.85
8	1501.46	D20	472.9
9	2654.68	D7	325.07
		D8	71.44
		E01	63.64
		E02	168.2
		E03	287.33
		E04	315.73
		E05	377.77
		E06	284.04
		E07	175.41
		E08	208.07
		E09	95.77
		E10	32.51
		F124	183.52
		F130	46.5
		F132	1949.95
		F133	8.83
		F134	33.83
		Rh-A13008	47.24
		Rh1	729.65
		Rh2	117.8
		Rh3	212.59
		Rh4	187.48
		Rh5	439.18
		Rh6	480.31
		ROh12	256.77
		RPa12	75.13
		RRj12	411.19
		RWw12	249.57
		zRh01	17.23
		zRh02	10.68
		zRh03	254.46
		zRh04	9.05
		zRh05	77.67
		zRh06	324.33
		zRh07	120.37
		zRh08	53.67
		zRh09	179.49
		zRh10	26.09
		zRh11	34.9
		zRh12	11.53
		zRh13	157.69
		zRh14	58.91
		zRh15	599.78
		REt18	358.76
		RGp18	UD
		RPb18	144.29
		RPz18	50.4

## Sheet: 1H
Human_ez_donor	# of precursor per million BCRs	Macaque_animal_id	# of precursor per million BCRs
1	63.5443	2635	50.03
10	84.6005	2636	165.51
11	35.1177	5200	UD
12	65.6963	A1	825.61
13	55.396	A2	1183.38
14	55.8959	A3	771.32
2	116.605	A4	445.54
3	52.5044	A5	462.74
4	64.9566	D11	311.43
5	64.0612	D15	880.69
6	80.9576	D16	877.19
7	55.8912	D19	461
8	62.6892	D20	638.28
9	51.3877	D7	1508.83
		D8	486.97
		E01	381.86
		E02	458.74
		E03	663.48
		E04	708.81
		E05	1389.74
		E06	1387.03
		E07	863.88
		E08	872.02
		E09	609.08
		E10	335.97
		F124	823.23
		F130	158.12
		F132	115.44
		F133	30.92
		F134	188.46
		Rh-A13008	160.63
		Rh1	88.24
		Rh2	720.86
		Rh3	154.32
		Rh4	393.55
		Rh5	451.1
		Rh6	923.42
		ROh12	9.17
		RPa12	550.96
		RRj12	292.71
		RWw12	129.41
		zRh01	68.91
		zRh02	132.79
		zRh03	1077.6
		zRh04	273.39
		zRh05	233
		zRh06	585.19
		zRh07	377.61
		zRh08	63.22
		zRh09	168.44
		zRh10	534.85
		zRh11	63.65
		zRh12	445.63
		zRh13	309.24
		zRh14	218.17
		zRh15	548.58
		REt18	1440.92
		RGp18	1404.36
		RPb18	1275.84
		RPz18	856.76

## Sheet: 2B
E2023.16		AUC-KO	AUC-live	dAUC
Baseline	RPb18	0.087371	0.062907	-0.024464
	RJz18	0.061859	0.260716	0.198857
	RPz18	0.152375	0.153424	0.001049
	REt19	0.158317	0.17614	0.017823
	RIo18	0.187324	0.199206	0.011882
	RGp18	0.179635	0.156919	-0.022716
Week 10	RPb18	1.55766	1.70094	0.143288
	RJz18	1.49894	1.75511	0.256173
	RPz18	1.54577	1.76106	0.215283
	REt18	1.50244	1.56779	0.065354
	RIo18	1.54472	1.67298	0.128261
	RGp18	1.34272	1.7268	0.384084

## Sheet: 2E
% ApexGT++ BGC among total B cells	Week post immunization	2	4	8	12
Animal ID	RPb18	0.187202	0.292196	0.135094
	RJz18	0.166602	0.19571	0.402074	4.99291
	RPz18	0.11168	0.318838	0.252525	0.638549
	REt18	0.19669	0.855571	0.079942	0.568313
	RIo18	0.150255	0.24621	1.98692	0.970224
	RGp18				9.77319

## Sheet: 2F
% Epitope-specific among ApexGT++ BGC	Week post immunization	2	4	8	12
Animal ID	RPb18	57.1992	78.453	74.1935
	RJz18	30.7393	66.5835	61.4035	91.6188
	RPz18	44.8276	65.9686	50	64.1975
	REt18	56.7241	73.7968	70	79.0541
	RIo18	62.6506	73.5632	82.1317	53.4483
	RGp18				90.2651

## Sheet: 2G
% ApexGT++ Bmem among total B cells	Week post immunization	8	10	17
Animal ID	RPb18	0.004624	0.101052	0.054702
	RJz18	0.023105	0.620303	0.192825
	RPz18	0.023886	0.609008	0.114163
	REt18	0.011326	0.534695	0.063902
	RIo18	0.02218	0.640215	0.073575
	RGp18	0.002075	0.105483	0.029222

## Sheet: 2H
% Epitope-specific among ApexGT++ Bmem	Week post immunization	8	10	17
Animal ID	RPb18	50	49.0196	70
	RJz18	43.75	48.2583	65.6
	RPz18	37.8378	65.1068	78.1955
	REt18	43.75	63.5338	67.5
	RIo18	47.2222	47.2222	54.7297
	RGp18	16.6667	67.5214	80

## Sheet: 3A
HCDR3 aa length	ApexGT6 (-)	ApexGT6 (+)	Epitope-specific
1	0.012249
3	0.012249
5	0.5512	0.126369	0.058617
6	0.906418	0.505476	0.586166
7	0.955414	0.758214	0.87925
8	2.41303	1.76917	1.81712
9	3.56443	2.1904	2.05158
10	6.24694	4.80202	5.09965
11	7.7658	4.25442	4.98241
12	7.90054	5.89722	6.74091
13	10.5708	7.03454	7.26846
14	10.5463	6.65543	7.44431
15	9.83587	5.39174	5.74443
16	8.81921	8.34035	6.03751
17	8.48849	6.69756	5.39273
18	5.73248	4.54928	2.87222
19	5.43851	3.36984	1.99297
20	5.24253	4.63353	2.63775
21	2.81725	2.23252	2.1102
22	0.563449	9.43555	12.1923
23	0.685938	3.87532	4.68933
24	0.502205	11.1205	11.0785
25	0.073493	2.65375	3.69285
26	0.024498	2.61163	3.22392
27	0.012249	0.252738	0.3517
28	0.122489	0.463353	0.52755
30	0.048996	0.379107	0.52755
35	0.134738
41	0.012249

[truncated: 49 more sheets: 3B, 3C, 3D, 4A, 4B, 4D, 4E, 4F, 4H, 4I, 4J, 4K, 5A, 5B, 5C, 5D, 5E, 5F, 5G, 5H …]
